# Supplementary material for: Non-Invasive radial pressure wave analysis may digitally predict women’s risks of type 2 diabetes (T2DM): A case and control group study
Source: PLoS One. 2021 Oct 29;16(10):e0259269. doi: 10.1371/journal.pone.0259269 (PMC8555842; doi:10.1371/journal.pone.0259269)
Supplement: S1 Dataset — (XLSX) [file pone.0259269.s001.xlsx]

## Sheet: ZR808N
Age	C1	C2	C3	C4	C5	BMI	SBP	DBP	Diabete
49	93.2723	38.2832	25.8748	160.241	45.4378	19.95	173	106	1
51	86.8299	44.5999	56.1688	44.865	77.327	25.3968	NA	NA	0
51	78.3764	52.2378	37.7102	97.9243	73.9154	34.55	139	82	1
51	96.7544	43.0787	49.6175	34.6303	111.226	22.9591	161	95	0
49	97.6081	47.9229	57.1499	39.5156	110.366	19.43	112	70	1
51	93.8888	48.1784	69.0924	57.1562	22.2449	20.3125	NA	NA	0
50	138.913	50.1597	43.0244	35.9099	120.397	21.48	118	69	1
51	87.9086	51.2982	47.5629	68.2986	94.8948	26.4915	NA	NA	0
50	111.267	59.6607	35.574	61.0203	79.8956	20.76	122	77	1
51	94.2901	49.1876	64.3768	30.2324	118.071	21.8653	NA	NA	0
49	133.369	50.9069	47.3097	13.727	312.344	27.53	121	70	1
51	101.229	49.3974	54.1438	24.287	188.054	24.539	129	73	0
51	88.8833	39.112	42.1492	105.903	44.7007	36	120	70	1
51	116.015	44.6824	29.1209	136.161	65.7903	29.34	141	84	0
51	96.4125	58.999	39.9263	61.7674	77.2964	22.77	115	65	1
51	86.6176	42.7875	48.7567	90.3629	39.7217	32.2494	153	89	0
50	92.112	49.6261	26.2181	109.483	32.7716	27.55	131	77	1
51	84.2111	44.2268	39.3119	75.4514	62.4146	20.3954	127	82	0
49	88.8331	49.9846	31.1448	107.233	54.9061	24.23	114	65	1
51	108.746	38.9601	16.7261	209.448	86.8399	24.1875	130	71	0
51	95.0543	54.6347	35.4473	97.0424	68.0742	24.54	125	70	1
51	87.4179	48.0043	48.5492	46.0386	111.101	20.0777	128	76	0
49	95.1349	46.36	63.9141	40.6198	133.702	30.08	121	70	1
51	119.138	54.6681	45.5661	31.1969	191.064	21.9076	88	58	0
49	79.2026	57.3267	30.8048	147.34	53.0129	45.79	121	70	1
51	84.0443	48.8429	59.424	40.3621	108.053	20.7008	112	70	0
49	81.42	52.8786	28.7192	127.353	47.3512	25.63	121	77	1
51	80.6436	62.6469	36.1129	61.0055	73.5215	20.0288	122	74	0
51	100.714	47.2654	52.6096	37.4385	112.147	17.2	129	77	1
51	84.139	54.7915	53.0326	49.9239	86.7416	26.9127	127	84	0
50	113.053	52.2622	40.8178	40.6335	103.662	27.48	130	70	1
51	84.9143	57.9136	52.2115	60.6317	102.183	21.6041	132	82	0
50	100.325	45.8088	43.1633	60.2996	112.741	24.84	121	77	1
51	90.027	53.9942	59.4072	61.4957	125.885	21.7193	NA	NA	0
41	82.9217	58.4815	32.7377	120.354	65.9913	35.52	130	80	1
41	84.5486	44.3982	60.1339	41.0478	106.953	20.9366	106	67	0
40	108.255	48.5682	41.164	57.0842	116.519	36	134	70	1
41	84.5036	50.9192	48.9886	76.1586	90.9312	22.0386	99	65	0
40	89.5574	50.9633	54.9091	38.4094	110.819	27.54	146	80	1
41	86.9614	48.458	69.5016	45.0517	127.22	18.2868	134	85	0
41	89.6394	65.555	45.8356	48.6943	103.299	35.63	141	85	1
41	71.0051	50.183	66.2006	47.7014	123.704	22.8625	118	70	0
41	69.6778	94.1635	29.4109	72.5491	46.8849	25.3	130	80	1
41	82.3719	49.534	52.6978	62.6478	99.2439	21.0303	115	66	0
41	92.4986	44.6083	51.8892	25.9017	174.705	21.78	127	77	1
41	88.9606	53.2212	47.5517	32.5127	117.455	21.9205	115	79	0
29	74.4756	42.0781	55.1003	81.2246	93.4512	24.44	121	70	1
29	65.515	63.8411	39.9903	68.6977	63.4781	19.9219	113	72	0
70	101.352	46.1283	45.62	50.0937	86.6955	25.71	129	95	1
70	81.2458	45.0998	50.5309	56.8088	108.883	24.6711	134	76	0
67	99.1201	55.9527	38.087	89.625	77.2752	25.54	115	75	1
70	86.8916	44.9922	43.7453	62.7888	100.258	27.0552	143	77	0
69	96.7362	60.539	39.374	41.6767	71.258	35.22	130	80	1
70	93.3198	47.1562	48.4475	36.4422	119.46	19.607	117	62	0
69	147.039	56.9146	43.7567	57.4896	135.364	24.39	121	70	1
70	100.548	46.9543	46.2374	69.8845	120.565	20.3428	127	60	0
70	136.009	57.3059	46.7568	60.3692	119.237	23.24	120	70	1
70	123.567	41.7669	32.0719	75.5672	146.648	22.151	135	71	0
75	91.2813	44.1652	41.6618	56.3023	128.373	24.67	130	70	1
75	94.2441	47.9125	64.9714	61.5313	68.4896	26.2222	122	63	0
72	111.532	45.5037	57.0164	41.6096	65.1103	18.02	130	80	1
75	104.316	48.9916	47.4957	41.7805	139.744	25.6312	128	68	0
42	83.9158	50.7566	49.6408	58.5064	102.462	29.39	125	75	1
42	90.0407	50.2757	36.5919	71.1078	81.5854	23.4375	111	67	0
40	76.3196	90.3777	34.6555	81.6585	48.7053	22.86	136	68	1
42	89.1501	55.4489	55.2045	44.5105	96.1753	23.9361	NA	NA	0
42	79.8522	54.6693	25.1107	169.326	47.6772	24.98	115	79	1
42	93.2751	47.3316	61.3733	75.9766	103.431	23.6244	NA	NA	0
41	142.238	63.405	42.7271	22.9613	116.505	36.6	108	63	1
42	68.6909	46.7707	61.5054	58.3187	101.289	24	97	61	0
42	77.2365	50.1005	34.6528	112.004	63.6162	32.01	135	85	1
42	75.5723	46.3742	62.4246	51.2986	106.128	27.9155	125	76	0
42	93.7612	63.9508	44.4009	82.3875	67.0849	38.02	120	76	1
42	91.8776	47.9246	52.0858	89.9103	97.6579	23.4375	NA	NA	0
40	90.5856	50.8917	38.5115	67.3622	123.119	32.43	116	64	1
42	79.6559	51.2075	42.6258	95.1825	53.3243	20.5049	NA	NA	0
41	83.1636	42.7842	52.3852	43.8725	139.07	30.86	121	70	1
42	79.8589	48.7627	63.9089	56.3184	50.3471	19.3821	NA	NA	0
42	99.2447	49.6394	60.9722	45.2614	75.6572	23.92	140	90	1
42	84.9341	46.7861	60.5582	39.7663	95.513	26.0375	116	67	0
40	83.3835	48.3127	67.0952	51.0639	128.878	35.75	127	76	1
42	85.5044	55.6249	59.9472	52.8146	94.6396	21.1927	NA	NA	0
41	104.303	61.6364	42.7195	58.3559	79.0217	32.77	140	92	1
42	81.8435	72.8672	39.3368	49.8581	58.9343	20.3244	114	69	0
41	71.0192	74.6393	24.9945	78.3118	38.2176	32.85	123	79	1
42	96.5752	61.3199	59.947	61.987	105.56	24.093	NA	NA	0
42	79.2688	52.5331	51.0813	50.1952	103.974	31.96	121	77	1
42	109.747	45.6145	37.2214	60.2942	96.1823	31.2026	134	84	0
42	91.1215	44.904	39.1805	41.9665	158.899	29.56	130	80	1
42	98.9313	47.0692	67.7777	52.1111	127.208	20.8209	104	66	0
42	82.3815	48.8111	35.7032	101.832	53.4352	25.98	121	72	1
42	91.8529	54.8979	70.3408	60.4357	117.37	21.7555	100	66	0
64	107.293	61.5669	59.2991	54.6188	94.4173	25.32	127	88	1
64	81.1834	41.49	64.9612	67.6537	113.491	22.4059	136	74	0
64	110.376	42.9226	35.158	143.412	84.3186	24.65	131	68	1
64	89.1605	43.6005	40.8637	96.8168	76.9081	23.3275	134	80	0
64	89.4191	43.1885	44.2345	62.1068	117.56	33.72	121	70	1
64	91.5295	47.4123	52.4088	59.4694	122.302	20.202	NA	NA	0
64	93.7833	45.0286	49.8202	49.0391	128.394	28.52	128	70	1
63	98.3283	49.576	52.778	61.2441	123.604	21.3593	108	64	0
64	93.347	45.5299	42.622	73.7982	113.726	26.67	135	79	1
64	105.466	42.6218	35.768	47.7224	136.28	23.0469	160	90	0
64	92.1128	37.548	44.278	78.2882	103.875	23.23	128	80	1
64	115.962	39.9174	34.0096	86.7813	124.915	23.5304	NA	NA	0
67	113.792	61.8129	50.5699	55.2051	97.5778	28.4	150	65	1
67	95.8564	35.7152	34.7863	157.953	44.8329	19.6866	NA	NA	0
67	138.163	48.4186	32.8803	38.9759	177.596	31.4	146	65	1
67	87.7457	49.7991	50.3246	35.8151	118.717	23.4221	151	87	0
63	128.129	63.4116	43.3852	66.8527	90.708	23.59	139	90	1
67	92.3292	47.1279	49.1261	68.5953	96.0979	23.2254	106	68	0
66	119.93	47.6031	36.8077	42.6933	101.429	23.94	121	70	1
67	101.271	46.4692	28.3153	135.426	51.8047	23.9188	149	81	0
64	149.225	51.3714	36.8966	52.6917	84.5555	30.6	134	77	1
67	92.369	52.0807	52.7029	59.3564	86.0198	22.0386	150	85	0
66	103.279	48.0409	52.6701	51.8411	109.866	27.03	106	60	1
67	114.877	42.2806	38.4365	47.7156	108.51	26.1719	110	58	0
67	100.184	45.5882	40.951	103.673	119.507	21.23	125	70	1
67	89.4513	53.0864	62.3161	52.9253	98.8859	19.9792	99	61	0
77	88.5617	40.4128	46.6871	80.7357	92.4472	22.67	158	90	1
80	100.264	45.6779	54.992	58.692	84.2969	25.8322	141	82	0
80	87.1115	43.9925	61.4763	36.8198	137.491	27.3	121	70	1
80	108.921	51.4922	56.4342	56.8071	89.922	22.0711	108	63	0
74	124.643	40.9192	54.9122	37.6704	182.991	23.01	117	60	1
76	93.7617	46.6596	44.1346	42.7958	116.687	23.4337	130	82	0
76	111.336	49.7338	36.9844	85.9412	66.0856	22.83	132	70	1
76	101.228	52.8723	47.9146	47.6113	87.64	26.7801	95	58	0
76	104.068	47.4424	39.4069	79.1185	84.7367	25.39	168	57	1
76	114.864	55.389	48.8349	30.1778	239.222	24.8136	112	65	0
68	109.275	52.3123	49.0135	46.1243	117.545	36.31	135	70	1
68	84.958	46.5001	54.0279	38.5027	150.65	21.2306	123	68	0
68	133.653	52.7764	48.4489	43	91.8834	26.22	145	69	1
68	89.1086	41.9813	56.1025	87.6081	42.4433	24.653	150	78	0
67	88.6306	62.5346	25.6807	115.301	72.4763	23.51	130	80	1
67	97.9654	52.0504	52.0274	48.042	79.9717	19.2894	135	78	0
77	88.2481	41.2567	43.2078	91.0689	88.7702	31.39	144	80	1
78	98.1154	48.7424	49.1259	42.1904	131.309	16.4062	122	63	0
75	134.579	38.5086	30.6873	127.702	51.3952	20.7	145	65	1
78	108.278	47.427	42.7082	26.872	237.403	23.6889	NA	NA	0
75	108.902	50.8679	55.2085	28.6184	149.533	34.86	152	58	1
78	88.0302	48.3657	52.3599	50.828	108.368	22.499	120	74	0
74	110.462	49.455	44.4036	95.0295	79.8458	24.12	130	75	1
78	108.991	47.715	65.1362	34.557	124.945	25.2236	105	54	0
73	100.44	44.794	45.6436	76.5485	89.2541	20.47	110	70	1
74	83.613	48.0299	51.0159	59.5798	97.7586	23.9621	NA	NA	0
74	89.1634	60.2824	34.2476	65.7185	87.9714	24.78	121	70	1
74	108.815	41.3653	38.7559	81.2688	111.966	28.544	121	83	0
74	86.8365	47.791	49.2615	75.0842	91.3421	17.54	124	71	1
74	88.8659	47.2632	56.6351	52.9508	114.196	20.8333	126	75	0
51	88.8239	44.066	47.8145	60.4406	119.003	22.67	121	70	1
54	74.6918	50.7603	52.1128	67.9481	88.3238	22.2137	10	55	0
54	106.602	47.4882	49.7537	19.7512	192.037	20.44	125	70	1
54	85.0943	46.1659	67.8016	38.2245	84.7181	30.0621	NA	NA	0
54	103.188	47.1367	44.1168	31.4908	145.664	24.78	121	70	1
54	78.4054	51.2026	63.6952	52.6129	91.3881	22.2656	106	64	0
54	93.7253	47.4452	54.0332	40.0849	108.336	27.06	120	80	1
54	86.4583	48.786	56.2285	41.9726	100.112	19.1467	NA	NA	0
52	74.2854	43.9513	34.1361	118.815	101.754	35.42	129	79	1
54	94.0457	48.2144	51.2715	39.1522	144.131	21.4844	112	67	0
54	98.0656	49.9907	58.2904	18.546	219.382	23.83	129	80	1
54	100.907	45.8262	46.2385	25.9473	164.065	25.3303	NA	NA	0
54	113.96	38.8625	59.231	37.7181	130.514	27.1	121	70	1
54	87.8531	49.9566	49.8796	47.7598	88.7494	19.9573	NA	NA	0
60	91.1538	45.1721	66.6203	46.8251	88.309	28.69	134	80	1
61	86.5333	56.9249	30.29	85.815	47.1673	17.5781	113	75	0
61	98.1786	56.886	33.4543	77.9876	68.803	27.29	120	80	1
61	114.446	46.7124	36.4338	88.4847	123.718	24.6097	125	69	0
61	102.021	52.6921	63.6351	44.9294	99.8447	27.24	125	75	1
61	83.3814	43.5401	59.7008	47.633	99.1841	24.7768	133	75	0
59	94.6061	53.9381	46.2315	55.3665	91.3406	28.84	130	80	1
61	82.0007	46.2307	47.465	63.6187	92.0197	37.1802	131	79	0
60	123.327	45.273	38.8748	19.7867	327.094	21.08	103	59	1
61	91.3869	41.9042	50.1847	44.5987	100.472	27.1111	144	77	0
60	95.8141	57.8752	25.0639	131.611	41.8912	19.56	130	80	1
61	85.7129	52.8569	52.1386	55.9587	100.797	29.2969	129	67	0
61	91.3183	48.7103	35.1856	82.1771	76.6655	26.67	121	68	1
61	101.602	50.9619	55.2349	47.8935	56.3104	20.1733	NA	NA	0
53	90.0066	67.9172	40.28	48.9491	93.2027	32.04	131	70	1
56	70.7406	49.8878	58.366	43.1682	75.4781	17.0088	112	72	0
56	153.446	62.7645	54.711	46.8741	70.3617	30.84	132	75	1
56	92.409	50.1238	54.995	56.6524	106.965	39.0368	NA	NA	0
54	93.8104	63.3936	42.9463	58.6545	69.9288	28.3	121	70	1
56	89.5612	46.3154	52.117	50.0892	57.3924	24.8358	NA	NA	0
55	107.14	43.2357	41.1195	45.5053	94.3304	22.86	135	70	1
56	85.7945	48.5547	63.3943	40.6338	65.6517	19.8141	NA	NA	0
56	89.2186	47.5263	50.7101	52.8726	106.575	24.13	140	70	1
56	115.126	50.462	51.4414	28.2753	131.584	21.3786	NA	NA	0
56	91.9093	45.4021	59.132	59.9957	118.802	27.12	134	74	1
56	88.5991	52.0456	45.5388	52.3426	86.9774	27.2025	138	82	0
53	96.6507	50.9846	40.6913	92.2788	86.5843	34.85	132	70	1
56	93.253	45.3398	47.6669	85.5316	72.5576	23.0518	129	75	0
56	78.5243	51.4091	61.4373	55.7827	42.1384	24.56	126	54	1
56	89.9894	57.9191	56.1763	24.0987	87.6743	26.079	NA	NA	0
56	90.5886	45.8508	54.3192	39.7363	104.859	24.84	122	77	1
56	96.747	48.1582	69.1994	45.2481	112.832	22.4766	118	78	0
56	94.6187	38.8553	60.7102	42.7094	125.493	24.03	121	70	1
56	99.2923	47.7851	58.8838	28.9779	115.728	27.3438	124	75	0
56	94.2618	47.6971	49.6921	62.3331	103.775	24.34	143	82	1
56	116.715	52.2582	53.8495	25.3447	61.2359	19.6283	110	60	0
56	88.9002	43.7462	51.9599	52.5146	121.437	24.03	130	80	1
56	76.3026	45.0009	59.6349	63.0577	67.5027	19.6052	113	64	0
56	147.592	59.5201	50.9062	32.8012	63.4039	22.92	121	70	1
56	88.7125	51.2434	68.5411	41.236	98.2173	31.25	NA	NA	0
32	85.9801	51.7473	53.2299	69.8552	104.559	25	117	70	1
32	78.8677	45.0657	60.6723	59.2384	108.463	27.268	141	87	0
46	98.0586	46.6398	52.6621	44.0675	164.221	28.35	120	70	1
46	88.1339	44.7394	51.5624	39.8604	116.066	18.8189	120	63	0
46	85.7303	46.6381	50.9858	54.7298	114.137	26.35	130	80	1
46	92.5401	50.1465	50.8515	54.9873	115.038	23.3091	NA	NA	0
43	87.2825	57.639	38.0684	78.8853	78.5866	30.67	116	69	1
46	91.6465	52.2132	50.2266	22.4386	161.84	21.0077	126	83	0
45	76.4479	49.7148	31.7276	89.1262	106.235	26.71	128	82	1
46	84.4796	38.7376	52.5924	60.7547	115.415	27.268	NA	NA	0
46	85.8382	46.1403	54.9103	43.4407	133.368	21.99	121	70	1
46	87.2997	59.5234	30.328	77.3562	73.0607	30.0914	163	98	0
46	91.5876	49.6751	44.9201	59.4418	101.491	27.27	121	70	1
46	87.1243	46.0367	56.3246	40.5481	167.323	18.7783	NA	NA	0
46	78.2727	46.4138	37.8125	67.8994	75.3197	24.44	120	70	1
46	126.308	54.3136	48.1106	51.3641	166.339	21.3593	97	60	0
46	87.3058	47.8034	57.5726	42.0002	127.843	28.36	132	80	1
46	96.7651	45.7558	43.3198	53.56	124.344	20.83	126	76	0
46	84.8508	51.2348	33.4219	82.5733	66.4445	23.82	127	68	1
46	89.6327	46.0925	69.3438	38.7386	120.011	22.68	132	81	0
46	82.0666	58.7167	30.5351	75.0298	73.8471	31.24	130	80	1
46	90.001	50.8885	42.4198	58.4639	77.7377	22.2656	153	87	0
46	77.3231	63.7115	37.3152	97.0394	60.2793	27.34	121	72	1
46	91.8011	52.0903	42.3141	99.552	72.2455	23.0112	NA	NA	0
46	97.6719	58.0598	35.3682	58.7491	91.9368	30.39	120	77	1
46	89.9614	47.526	55.3306	49.3249	180.36	20.5693	103	59	0
45	85.0573	51.3226	28.9206	82.0505	83.7413	28.34	130	80	1
46	92.756	46.8306	67.4663	49.0282	120.117	24.6711	NA	NA	0
45	88.6694	48.3738	44.3664	85.3115	82.925	31.92	121	70	1
46	95.098	62.8984	54.4381	48.9108	73.4365	18.9069	101	61	0
65	92.2184	46.9781	54.1988	47.0075	80.5164	24.99	121	75	1
65	85.2802	46.5997	39.3278	110.135	80.0895	21.8929	140	90	0
64	94.2624	42.5706	52.0816	55.2027	115.251	32.89	132	70	1
65	106.457	45.1602	47.2673	15.0157	265.861	27.4657	122	74	0
63	94.6177	48.8132	49.2373	55.665	105.358	22.36	138	74	1
65	96.0261	45.0744	48.038	57.1328	151.456	24.5034	NA	NA	0
64	84.0886	35.7334	41.8252	145.31	48.9835	33.65	134	75	1
65	92.917	46.2887	50.0058	57.5543	107.136	21.6413	NA	NA	0
65	104.136	49.0054	45.8052	25.9722	85.5207	30.11	121	70	1
65	90.1966	50.6748	51.242	45.8233	103.952	24.8889	NA	NA	0
63	109.939	34.6937	50.5243	62.1112	119.542	25.51	132	70	1
65	82.9427	51.6529	50.293	59.4234	77.3862	26.2336	142	91	0
61	131.055	58.5556	46.3158	24.5181	178.469	24.45	125	78	1
65	87.1301	47.4767	53.8896	45.6284	76.7234	25.6312	NA	NA	0
65	121.166	51.7893	50.4296	36.5576	122.179	27.34	121	70	1
65	88.2839	45.6343	52.695	45.0742	123.591	27.2392	125	65	0
65	73.5143	40.8414	49.9496	63.0529	127.888	29.78	149	80	1
65	121.816	43.3768	32.1332	32.2428	141.895	19.5006	NA	NA	0
65	89.2586	44.4187	38.3683	70.0423	88.1575	29.9	132	85	1
65	87.5251	46.784	52.889	97.5188	89.7992	24.7475	138	78	0
58	106.401	59.4829	52.2691	55.4442	80.8606	30.39	121	70	1
60	85.0953	44.3664	53.9486	41.232	104.891	23.589	NA	NA	0
60	117.729	50.3063	49.4541	25.0574	53.5951	31.24	140	86	1
60	88.89	45.1758	55.1712	53.6511	123.091	25.4366	98	56	0
59	92.8553	52.7184	53.7715	53.4218	101.02	24.44	91	44	1
60	95.9008	46.956	49.2164	45.7393	115.715	23.4337	123	71	0
60	99.7746	49.9391	59.58	34.4702	97.3922	22.5	125	80	1
60	88.7403	48.4573	57.4752	45.2502	63.4364	20.9644	NA	NA	0
58	83.7412	48.0799	55.6273	46.1435	99.7259	28.96	132	83	1
60	93.4296	45.6436	57.1307	47.961	112.187	29.2969	138	73	0
60	95.7006	45.0847	45.8966	32.6175	164.483	32.45	143	77	1
60	96.0526	46.3032	53.8485	50.4979	57.0001	19.5965	145	76	0
60	130.86	58.5003	57.0543	36.5022	113.764	22.05	110	70	1
60	86.1412	55.4863	60.0417	42.6571	119.791	21.0962	NA	NA	0
60	95.0785	48.5459	74.8491	46.8869	96.734	24.67	127	69	1
60	88.3993	49.514	60.2426	53.8605	129.11	23.7954	119	63	0
59	112.438	63.5392	45.6486	53.9795	96.6773	23.37	121	70	1
60	102.412	46.5376	49.3776	18.8004	247.748	22.8624	118	76	0
59	134.006	61.7216	44.7219	35.38	180.748	26.53	114	71	1
60	106.558	49.45	49.6466	38.6509	110.845	19.8509	133	77	0
60	87.5165	45.9859	54.5313	46.508	103.479	20.55	121	77	1
60	105.328	54.4895	61.5873	38.705	110.324	29.1363	NA	NA	0
50	90.8657	52.0486	32.4959	82.5469	68.7708	25.15	121	70	1
50	77.5966	45.5333	64.4911	49.4529	114.567	21.6413	NA	NA	0
50	113.611	50.9411	56.5	24.1855	100.446	38.3	121	70	1
50	99.2639	48.2152	56.5653	31.6703	83.6219	23.8054	100	70	0
48	89.6719	65.0955	39.3427	44.7465	105.667	21.62	100	51	1
50	74.5841	56.1787	30.1163	105.567	148.639	16.8061	NA	NA	0
49	90.3232	37.8861	58.2901	54.4361	106.734	37.29	133	82	1
50	89.7062	50.2678	55.4643	36.0624	149.637	20.5442	NA	NA	0
49	103.871	60.955	40.283	44.6398	81.8069	24.22	130	80	1
50	99.6278	52.8111	56.7506	58.1811	117.903	23.4375	NA	NA	0
50	133.948	52.6654	53.0005	20.0487	112.746	20.08	120	70	1
50	87.0252	58.5325	75.1899	49.3752	123.674	19.1467	NA	NA	0
48	95.0164	60.5605	35.5666	87.7676	64.0464	29.07	121	70	1
50	82.7012	46.7737	60.6219	46.542	100.515	20.7031	143	86	0
50	84.6446	45.0529	54.7127	51.051	74.1156	23.11	121	70	1
50	83.9148	42.8865	47.8134	55.4041	81.2142	20.7031	150	93	0
49	106.901	46.9678	37.4025	94.0062	92.3367	28.4	130	68	1
50	94.9534	44.9228	57.3715	36.0568	158.678	29.2101	NA	NA	0
49	109.856	51.0306	37.2198	68.3176	139.606	32.05	110	70	1
50	83.9884	49.5694	52.7107	58.9598	123.991	23.5237	122	72	0
48	78.0643	68.0433	32.1863	93.3796	57.2764	28.6	125	70	1
50	81.0594	43.5344	68.9183	58.2732	100.28	20.0288	109	70	0
50	70.3491	47.4186	43.4049	33.3432	162.295	20.83	107	80	1
50	83.6778	49.0971	46.5872	73.634	100.5	22.4813	119	74	0
50	102.347	51.5733	22.3185	159.167	58.1484	19.53	121	72	1
50	81.3512	62.2644	51.9187	63.6827	101.832	15.3339	97	53	0
50	92.3877	62.619	38.1161	71.8782	64.8364	20.96	121	70	1
50	100.599	50.1586	38.5293	54.5001	118.701	22.0711	130	89	0
50	97.9186	49.5685	42.6858	47.79	117.68	28.4	121	70	1
50	114.434	43.956	43.5491	41.5419	206.346	26.2917	150	80	0
66	131.591	64.9302	66.975	50.2923	23.1343	28.44	121	70	1
69	86.6334	49.2638	51.4162	52.6256	94.1184	23.0112	143	90	0
69	99.5479	56.9114	46.8191	47.5438	102.021	24.03	122	70	1
69	95.45	47.903	50.9196	40.2238	146.176	21.83	110	56	0
69	85.8886	46.6059	53.5047	54.8776	107.232	31.22	140	90	1
69	101.676	45.5935	42.4167	75.1923	95.4808	27.1263	139	75	0
69	98.5889	41.2957	42.8219	69.0044	91.9043	20.43	121	70	1
69	92.8702	45.8905	62.6003	49.0472	76.5633	19.9573	NA	NA	0
69	103.173	47.8321	68.876	31.9929	117.82	NA	NA	NA	1
69	132.216	55.6266	43.1733	96.0112	101.103	18.4265	NA	NA	0
67	115.627	64.2633	60.379	39.8114	47.1295	35.09	137	83	1
69	88.5659	48.6425	63.2461	56.334	97.6146	20.3402	145	87	0
67	99.1824	48.4188	50.7453	33.4548	70.6549	23.61	140	80	1
69	107.242	47.9804	44.5543	37.7381	201.477	26.1551	128	84	0
66	141.111	48.3914	23.0932	83.2885	102.512	20.64	164	73	1
69	106.578	45.7752	59.1367	24.7326	138.194	31.9576	109	66	0
66	140.895	46.4436	25.1765	64.0774	81.3249	24.65	112	69	1
69	78.994	52.6337	49.4315	72.6628	117.698	24.9496	NA	NA	0
68	153.594	68.4308	46.4515	26.1739	230.453	34.78	138	80	1
69	109.712	48.035	40.0319	29.9341	170.536	22.2222	NA	NA	0
93	120.55	53.6327	53.0513	40.9811	98.1491	20.44	145	69	1
93	98.2003	48.3712	39.6106	80.4342	97.5376	23.7778	137	71	0
45	91.3243	52.2358	37.6007	87.8228	89.7637	36.31	123	68	1
45	84.6155	52.2372	52.8321	85.8939	111.502	25.4028	123	72	0
45	125.743	66.152	59.9518	60.0319	66.6338	30.45	130	70	1
45	85.0926	47.3917	69.4889	50.8649	114.823	23.795	117	78	0
45	93.6828	58.1241	43.8095	81.6893	88.7339	25.32	88	49	1
45	73.9338	47.1979	38.7846	123.495	57.235	22.3478	108	62	0
45	93.7532	63.0658	38.3134	79.5004	67.2436	40.9	132	92	1
44	93.5148	45.0338	39.5416	43.6107	208.459	18.7305	97	66	0
44	122.573	61.3823	57.5596	45.43	77.5993	39.74	130	80	1
45	84.5135	45.4631	34.8605	109.756	73.7919	22.3674	105	67	0
44	84.6162	52.0376	44.5983	100.686	45.0002	33.05	149	77	1
45	81.4305	50.9139	52.6715	59.7458	111.524	22.2222	122	62	0
45	99.7148	57.6644	53.2193	23.726	214.782	33.91	130	80	1
45	85.1927	44.1298	56.1274	51.2246	120.544	26.0375	149	102	0
45	81.7736	46.3143	57.1538	42.2685	164.188	28.96	140	80	1
45	86.4421	47.1159	58.3512	32.8913	124.878	28.3987	NA	NA	0
45	92.3667	59.4819	36.4616	56.9118	100.924	26.44	127	77	1
45	88.5273	50.498	54.1458	46.8897	101.269	26.8977	NA	NA	0
45	85.9434	47.3489	43.989	59.6538	104.65	24.67	121	72	1
45	103.563	50.9867	55.8441	42.5292	130.727	23.2335	NA	NA	0
59	97.5188	49.5308	59.4122	35.9061	125.632	23.11	110	70	1
59	74.8821	47.4752	58.4252	39.5584	74.2551	18.7962	114	70	0
58	88.3755	55.5839	26.269	106.808	61.0252	36.79	144	80	1
59	83.6818	51.2723	59.7928	41.6881	99.6186	23.5556	NA	NA	0
58	125.255	50.149	47.5458	25.0363	170.495	22.37	115	77	1
59	90.9527	53.2641	42.3954	55.1719	90.8743	20.1362	104	61	0
59	112.889	44.2049	39.5602	33.5641	144.253	30.73	121	70	1
59	92.7112	53.2346	48.8256	53.6718	133.971	22.5827	90	58	0
71	89.954	44.5727	63.2564	42.912	94.9236	28.48	128	74	1
71	72.5582	46.3719	51.3116	66.281	92.9043	28.8889	123	67	0
71	97.9039	43.9896	49.1286	82.6848	107.169	30.82	127	66	1
71	102.111	44.8803	47.7166	45.778	130.24	23.2335	129	70	0
71	101.005	39.4209	32.0768	161.733	49.6007	20.64	130	80	1
71	108.229	51.2212	62.9897	43.5854	81.4417	16.8651	112	71	0
70	81.6782	47.7735	43.2288	63.5376	84.0556	26.12	122	78	1
71	92.9149	49.843	45.0996	58.3968	91.4761	20.3203	125	79	0
70	97.2463	40.1297	46.0812	74.1959	92.7524	20.54	127	76	1
71	108.377	48.022	46.3023	31.26	176.36	22.9398	NA	NA	0
71	105.401	45.4515	47.946	33.6459	98.1597	27.61	154	80	1
71	115.437	48.8683	45.2072	28.8218	119.384	18.1967	103	62	0
68	149.91	62.7718	51.523	55.9901	69.3371	29.42	130	80	1
71	111.643	47.4042	42.7648	86.6645	139.767	18.8279	124	63	0
68	124.767	53.089	46.5944	42.4446	183.834	19.43	115	70	1
71	116.372	51.5766	54.9885	47.9666	133.068	24.2813	125	75	0
70	102.035	45.079	39.9347	78.4548	89.4449	27.69	120	80	1
72	88.1022	43.5207	40.8275	86.674	76.6249	21.2306	101	62	0
71	95.1564	54.8959	60.3595	51.9742	103.446	20.7	111	72	1
72	92.3409	46.6873	52.855	41.9092	123.919	19.8791	139	84	0
72	113.329	42.4694	46.2604	68.6601	103.196	29.38	145	63	1
72	105.565	46.1497	52.2532	40.716	99.176	22.9719	NA	NA	0
79	113.307	46.8579	37.7918	61.3412	121.827	21	132	60	1
81	96.6215	43.7376	53.2488	60.7801	124.102	22.4766	NA	NA	0
38	113.209	57.8289	53.8152	27.855	193.325	34.45	119	72	1
38	68.8076	45.7529	58.9019	53.9718	109.529	21.5045	104	67	0
38	81.3483	60.8527	33.2041	93.7402	60.0514	29.29	127	74	1
38	73.6073	48.8531	49.0034	64.1824	83.9705	22.0741	NA	NA	0
52	86.8784	61.2938	42.5516	57.9242	107.102	24.46	145	94	1
52	98.8328	39.6275	39.5266	60.0359	154.228	21.7955	NA	NA	0
52	120.836	53.1848	26.7137	64.9714	63.9522	18.49	130	70	1
52	88.2317	52.4132	52.9314	52.6665	75.8741	26.9357	NA	NA	0
49	147.724	62.4589	39.991	40.9307	139.136	20.51	119	64	1
52	106	49.9281	61.0153	46.9149	108.191	21.7784	102	65	0
50	106.531	43.9961	28.4232	117.82	40.9612	19.65	121	70	1
52	85.8235	46.7648	71.9143	51.5265	108.661	25.6312	100	58	0
50	89.4892	51.2684	57.5059	48.4662	107.183	29.69	130	80	1
52	88.7171	60.4155	59.4868	42.6392	49.045	19.3625	113	67	0
50	86.611	39.8779	40.4245	47.2585	127.496	22.48	121	70	1
52	118.002	43.7023	30.8832	37.5408	229.422	20.6905	131	86	0
50	75.4466	47.0393	37.5578	120.247	58.2534	31.63	144	78	1
51	87.9431	52.4526	23.5004	134.988	69.6967	22.3609	128	86	0
50	89.1214	41.255	37.3246	57.8209	89.1731	22.74	132	109	1
52	83.1758	52.7963	39.7515	46.182	84.7454	21.5645	112	67	0
51	91.4544	70.9425	26.6855	104.047	33.285	20.83	140	90	1
52	101.67	39.3027	30.5515	97.0557	96.4208	22.3674	NA	NA	0
52	96.0913	61.8624	36.0294	73.1778	67.7615	32.06	121	77	1
52	89.2133	51.9809	79.549	41.9051	101.144	30.4076	NA	NA	0
52	87.5436	72.7675	31.616	79.7168	53.7259	27.75	128	73	1
52	87.0058	44.2916	51.8785	44.6291	136.46	24.7676	NA	NA	0
52	90.4201	46.5669	50.5514	42.9592	134.041	22.14	130	80	1
52	91.6049	54.8501	47.6588	67.5449	96.7094	26.1286	136	79	0
55	99.3286	55.7078	50.9502	61.8825	97.7283	31.47	113	75	1
57	79.3718	45.9555	55.2075	58.9231	98.4656	23.0681	123	75	0
57	100.234	53.9519	35.954	61.5398	77.3788	25.96	114	60	1
57	102.816	43.7484	55.0481	33.8894	115.627	28.6827	NA	NA	0
56	89.4497	47.5583	60.5529	54.3225	76.5639	24.5	126	81	1
57	93.3076	38.8962	39.3566	121.177	61.3143	20.5688	113	60	0
56	95.1336	43.133	52.6116	68.9465	107.795	22.94	110	70	1
57	79.9813	48.0798	50.2982	52.1635	110.748	21.4844	126	71	0
57	103.389	45.1384	28.6098	123.179	64.0811	60.97	125	70	1
57	93.6041	45.634	58.916	44.9537	130.913	28.3447	NA	NA	0
56	124.716	37.5136	16.6291	171.506	100.979	22.37	122	77	1
57	93.6291	45.6793	47.3503	47.5922	116.191	22.2656	NA	NA	0
56	154.368	57.5642	43.6729	34.8561	141.174	23.07	130	70	1
56	87.5753	45.4888	48.8153	40.7636	90.0126	21.4109	137	65	0
57	86.917	45.0876	23.9869	86.1395	37.3032	28.48	134	84	1
57	96.3717	47.064	54.4714	28.0707	97.9144	24.5243	NA	NA	0
54	95.0841	54.822	54.7559	62.5389	116.156	30.61	127	68	1
57	103.457	45.642	42.6715	51.6652	128.516	20.1951	113	64	0
65	85.8002	50.236	58.2112	50.3607	121.774	26.84	121	70	1
66	81.8302	45.8012	42.1134	90.801	86.9577	22.0604	131	74	0
65	101.266	49.5149	32.6995	95.0147	66.722	24.65	134	80	1
66	78.8857	46.3683	46.9553	40.5345	135.844	20.0288	114	72	0
63	107.454	45.8243	35.1677	83.1296	110.142	26.89	121	70	1
66	98.4563	41.6017	43.6752	51.6274	118.688	25.0762	147	84	0
66	98.2304	58.6772	42.8297	67.6648	76.6359	29.62	130	80	1
66	103.345	51.1631	61.1071	54.3101	71.7741	24.2302	124	82	0
66	105.348	45.7304	47.1673	58.9882	125.786	23.23	121	70	1
66	117.654	52.5049	55.9861	31.8961	125.809	24.2452	116	62	0
75	138.844	61.0609	45.3298	14.6379	280.08	27.41	140	70	1
77	95.9508	47.5972	47.8888	35.1452	181.304	20.5165	NA	NA	0
76	148.584	53.918	40.6301	41.4963	109.071	24.03	112	70	1
77	113.146	49.9224	56.4077	52.2438	80.8096	22.9591	NA	NA	0
73	129.346	42.0811	34.3537	66.6654	140.466	25.2	128	59	1
73	93.9144	44.2072	36.2341	101.486	80.0242	29.9536	NA	NA	0
71	90.4165	52.3351	56.4049	31.4694	98.1749	29.14	120	70	1
73	74.0099	51.5097	55.9196	50.8004	109.878	19.2392	124	71	0
73	147.562	60.2943	53.3193	45.8436	82.4127	26.71	137	81	1
73	96.1748	49.2568	54.5919	47.293	103.026	31.1721	130	78	0
72	117.712	49.0211	44.7446	53.4474	78.5696	24.78	110	85	1
73	98.4837	47.7648	57.0351	42.8552	116.449	17.9391	104	56	0
85	90.9166	42.9034	50.1649	80.702	96.7705	19.78	130	80	1
85	98.1594	44.0594	41.621	57.2426	144.286	19.025	134	69	0
84	102.031	47.3711	46.8527	44.8353	149.349	19.91	140	53	1
85	105.349	48.494	53.5055	32.2356	88.5993	24.6667	123	71	0
55	99.6991	52.577	41.3086	67.1055	81.5078	20.13	128	76	1
55	107.568	59.0104	36.7333	85.7226	91.5469	22.6667	NA	NA	0
55	92.4532	44.9474	40.5046	80.0426	96.8947	32.25	121	70	1
55	99.1192	48.4399	64.4376	33.6993	169.792	33.0786	124	73	0
52	88.0907	41.8025	51.8709	37.3989	125.386	22.19	130	79	1
55	91.5343	47.3113	43.629	93.2015	100.846	20.7031	106	61	0
55	107.933	48.7307	38.382	57.2909	119.417	27.78	148	81	1
55	83.5013	49.6374	58.8107	45.259	81.3353	21.5645	106	65	0
53	135.483	59.2051	45.2347	44.4011	117.852	30.04	121	70	1
55	90.6759	45.3519	52.0953	42.7266	97.9211	19.6283	112	65	0
55	95.4027	44.7946	49.8953	57.9548	106.526	25.56	127	80	1
55	76.9762	52.7697	63.9882	55.4008	111.675	23.2335	114	65	0
55	86.7491	42.9223	40.0412	74.0263	101.093	38.09	130	70	1
55	97.8657	41.1777	49.5034	46.2238	113.129	26.8352	NA	NA	0
55	90.2491	60.9517	31.5068	129.465	67.9504	32.83	130	80	1
55	91.4066	49.6673	39.0701	72.1377	79.7089	20.5457	NA	NA	0
55	84.6357	48.251	42.2074	81.0223	77.278	30.09	119	73	1
55	88.8784	50.0234	49.4695	71.5529	67.0815	20.3125	136	83	0
54	87.29	48.9147	54.0735	38.5323	131.361	31	127	76	1
55	103.462	48.0809	51.662	49.7585	135.667	25.2174	126	75	0
53	116.027	67.8103	47.6049	46.0418	79.9697	26.17	118	61	1
55	86.2793	51.973	63.5126	53.5398	80.3269	25.1039	124	65	0
53	101.848	52.4096	62.0526	41.5188	20.5751	22.75	119	79	1
55	91.301	55.7574	58.0221	25.5402	149.308	17.0874	98	63	0
55	76.8786	39.3678	43.818	62.0626	101.792	26.56	121	70	1
55	99.7603	52.155	50.2005	27.5902	99.7021	26.5021	126	85	0
55	66.689	75.5202	39.8504	92.1737	34.4521	33.01	124	78	1
55	123.4	51.0194	45.1296	48.3662	138.896	20.8209	NA	NA	0
55	90.1807	56.7967	54.5866	35.3539	126.717	35.76	125	72	1
55	77.2785	48.945	62.7687	49.4217	111.463	19.3548	130	73	0
55	94.682	48.4196	60.7088	36.675	109.23	27.12	104	61	1
55	83.6467	46.0204	52.0544	50.6986	104.394	22.2656	146	84	0
58	107.335	50.6674	35.4412	65.568	89.2199	19.23	125	74	1
58	82.1721	43.9614	52.0209	48.7444	101.44	20.8889	141	84	0
57	88.5318	38.7604	35.865	83.2433	105.536	33.71	150	110	1
58	97.0923	46.2237	58.2413	51.084	181.194	26.0923	107	65	0
57	126.176	52.4135	41.5114	100.953	95.2176	20.44	146	63	1
58	105.053	49.2906	51.6453	34.0015	108.131	21.6925	NA	NA	0
58	119.666	57.7327	63.5626	28.9225	82.7906	25.39	130	80	1
58	89.7864	47.5643	51.7378	39.3462	97.3179	21.4536	127	84	0
58	88.2388	62.1581	35.5391	94.2479	48.1967	30.8	130	80	1
58	91.2705	49.4524	46.1147	82.428	105.213	22.2656	138	80	0
57	96.0155	45.8655	35.7461	65.1576	90.1215	24.12	127	70	1
58	97.1626	50.6492	43.7744	39.2658	110.704	20.0184	110	65	0
55	90.6514	43.0414	35.5288	108.357	26.1371	25.22	123	81	1
58	87.4147	49.388	68.4317	65.3062	65.2466	22.3948	NA	NA	0
58	87.7464	42.5747	59.6503	49.7875	129.025	23.15	121	77	1
58	90.5995	49.8584	72.1668	30.3458	74.2595	21.5139	120	80	0
58	113.596	38.7029	26.4741	135.431	79.3457	24.35	121	70	1
58	96.3751	50.8603	43.182	107.845	67.8238	22.4813	115	58	0
58	104.419	46.8531	32.5852	112.705	88.8297	28.97	150	80	1
58	101.31	49.0633	46.3941	20.1493	281.1	20.0046	NA	NA	0
62	267.558	62.7144	56.3826	64.5068	50.2822	15.81	121	70	1
63	85.3929	41.3727	59.6135	55.246	94.7602	23.4375	NA	NA	0
60	91.7124	45.7573	51.0566	41.1266	136.031	21.05	127	67	1
63	87.2401	42.4323	47.831	56.2892	135.785	21.6311	131	74	0
60	106.912	42.3789	55.1703	49.0792	112.21	25.39	129	74	1
63	82.1889	47.8867	60.6198	43.4613	100.134	21.2585	NA	NA	0
61	121.951	45.0768	42.1123	58.5501	115.992	25.15	117	62	1
63	86.927	43.5075	56.017	54.6709	82.8718	22.6757	NA	NA	0
62	85.5728	44.5572	37.1915	81.6505	85.9283	29.59	143	75	1
63	86.6857	52.6328	46.8179	53.6128	87.301	30.2978	NA	NA	0
63	98.7635	48.2593	47.8522	41.9819	120.205	20	112	61	1
63	85.2949	45.9889	73.36	46.6016	125.325	26.2336	132	68	0
63	92.8713	47.1372	44.77	89.869	93.3573	31.63	121	70	1
63	123.211	48.3633	48.3643	27.2879	116.302	21.6797	NA	NA	0
63	89.5684	45.6277	53.9154	57.4525	112.039	25.64	124	69	1
63	101.054	46.8432	35.6162	95.3854	84.1873	20.1733	NA	NA	0
48	103.384	41.9751	27.4073	72.3635	86.8331	31.64	125	70	1
48	84.3477	45.0459	54.9559	41.7123	122.817	17.7462	118	78	0
47	94.0112	51.6445	64.0511	36.4336	108.956	25.39	121	70	1
48	84.3428	51.5726	65.4908	50.2399	118.685	30.863	NA	NA	0
46	111.345	54.9432	39.6789	43.0152	83.2382	21.29	130	80	1
48	87.4123	65.4007	35.411	20.9003	118.89	17.5781	97	60	0
48	85.6286	43.0219	32.3878	61.3481	103.144	27.17	111	77	1
48	84.2355	53.3262	39.6697	51.0559	95.4464	25.0657	NA	NA	0
47	97.9225	55.2122	56.5809	53.9774	117.846	22.19	120	70	1
48	111.002	53.5553	56.9102	35.2656	160.362	27.4714	120	75	0
48	88.4251	46.2543	50.956	61.2343	112.831	28.67	130	80	1
48	77.6446	45.0739	44.6277	67.4381	102.272	21.4536	120	78	0
47	90.9651	43.5449	93.4134	41.4615	69.279	31.23	121	70	1
48	82.8333	42.8983	52.688	51.6897	99.0467	25.2092	138	80	0
48	83.1215	51.1061	42.2604	93.733	81.1698	39.52	132	87	1
48	92.9627	43.8029	38.8416	75.6993	91.9467	23.833	NA	NA	0
48	68.2158	39.3722	48.2868	48.6687	106.592	18.93	NA	NA	1
48	92.5719	44.4657	57.7287	57.5796	110.717	21.9076	NA	NA	0
47	72.6208	45.4774	48.6634	73.6319	76.1763	41.19	130	80	1
48	77.8302	48.9823	55.8164	74.8651	100.973	20.5761	114	69	0
48	94.9114	46.4765	32.137	66.5959	100.687	27.22	130	70	1
48	89.7518	45.6594	52.4725	45.8418	134.351	21.3593	125	79	0
53	79.7531	82.8781	30.4951	86.7019	58.0408	35.56	120	70	1
53	82.2363	50.6708	54.3137	40.4878	103.225	20.0288	NA	NA	0
50	134.244	58.7878	53.4874	51.9713	82.1019	29.71	110	60	1
53	90.5206	41.4982	39.0913	93.188	63.5749	25.4767	173	106	0
49	110.35	60.8941	29.6821	59.1726	87.1344	27.01	124	67	1
53	87.7937	46.333	58.1153	39.0301	93.8935	20.5499	109	70	0
53	101.562	63.1888	54.4299	33.7404	84.9796	35.82	143	76	1
53	90.9318	55.578	40.4541	41.2934	79.7235	24.8016	NA	NA	0
52	104.682	53.0218	60.0574	40.1951	59.3221	16.41	126	72	1
53	127.915	53.8553	58.7858	43.0354	113.434	19.3337	103	62	0
51	60.7759	34.1082	90.3323	121.124	114.879	30.36	134	76	1
53	99.2198	46.7716	47.5591	39.6065	137.347	20.8209	NA	NA	0
50	89.1308	45.128	52.5909	33.9308	137.877	27.18	118	80	1
53	113.901	53.1907	57.3653	48.1968	97.8868	20.5693	NA	NA	0
51	80.0518	48.7184	57.6851	55.0825	101.538	37.82	130	75	1
53	105.416	47.1937	54.9481	48.9638	130.957	21.3382	108	64	0
53	94.4225	51.6467	36.3594	48.2966	115.078	28.25	121	70	1
53	102.589	44.1402	65.3237	45.2243	149.79	21.6797	NA	NA	0
50	92.1878	49.9176	35.339	70.0966	75.6758	24.06	124	81	1
53	87.2317	46.1881	44.6308	73.4434	84.074	28.9062	NA	NA	0
53	100.52	49.6224	40.9928	39.2537	101.312	25.33	121	70	1
53	87.7271	50.7534	51.9798	44.076	103.127	20.9321	101	60	0
50	94.3216	55.0473	50.6889	68.6848	100.084	22.32	120	77	1
53	100.916	42.9545	38.8426	61.8374	124.188	23.7332	174	80	0
52	86.0162	41.4536	41.5019	65.3309	144.339	31.78	121	70	1
53	120.283	56.3136	52.8797	32.2173	139.243	21.7865	112	73	0
53	93.1033	66.6102	34.5453	54.7021	70.3671	28.04	127	77	1
53	99.2506	46.6711	40.46	45.7752	72.757	18.1061	114	58	0
43	140.002	58.4382	49.5863	20.7119	116.659	35.29	127	81	1
43	102.832	50.3088	57.6052	45.2904	109.053	25.0762	NA	NA	0
43	77.1599	61.2566	28.8005	122.412	42.2137	40.4	121	61	1
43	82.2754	43.1	51.1788	76.0672	84.7049	27.268	139	83	0
42	94.0816	59.1207	32.9018	121.988	46.7163	27.83	121	70	1
43	80.5821	46.39	49.2429	86.391	66.1631	30.4438	158	76	0
42	85.8982	55.218	26.7973	68.2785	118.948	31.87	121	70	1
43	72.2524	54.5514	50.7714	72.7739	76.8371	20.83	98	60	0
43	134.566	48.7702	50.9055	31.1849	133.006	21.24	150	90	1
43	79.5074	47.8581	50.301	75.8297	84.9669	20.9042	138	95	0
43	76.2064	78.7514	27.5398	92.2805	68.9005	35.43	125	77	1
43	79.14	49.0811	59.7123	36.4009	117.625	22.9481	NA	NA	0
41	94.5267	63.5014	49.8143	97.4808	27.2185	39.06	121	70	1
43	90.3617	43.6789	41.5241	80.4108	123.787	26.4855	150	88	0
43	91.87	55.4884	28.636	174.64	58.1477	27.7	120	70	1
43	99.7534	49.8945	63.9561	32.9227	123.055	20.8284	113	74	0
43	90.8409	56.9638	51.3559	51.4537	91.7432	22.49	120	70	1
43	86.3731	52.3679	49.8283	57.6543	88.6843	19.4674	121	80	0
43	107.861	47.7299	21.2499	56.0331	57.6797	28.3	130	80	1
43	84.9247	49.3428	66.3335	48.9017	99.398	20.9566	NA	NA	0
43	96.3067	57.0947	49.7042	52.1443	116.401	30.86	130	80	1
43	87.7106	67.2519	70.0493	46.4265	106.584	19.3337	NA	NA	0
23	135.873	48.5422	37.6184	60.4319	120.434	28.67	121	70	1
24	66.8619	39.1583	96.6106	54.9163	84.2716	24.2439	121	62	0
36	76.273	72.951	39.3222	62.9741	63.312	18.07	121	70	1
36	73.8391	43.5574	114.207	75.6131	107.869	14.6599	102	59	0
33	77.0538	53.2792	44.9032	71.3277	109.505	23.83	130	80	1
36	69.2486	49.6727	64.6459	58.8423	111.84	21.2279	109	63	0
34	135.251	59.6945	42.7293	30.6835	83.2657	21.6	117	60	1
36	83.6108	49.881	31.4674	102.174	57.4975	22.2656	103	71	0
34	82.6576	66.9486	27.9359	113.08	78.5618	25.97	121	70	1
36	80.207	46.2448	60.4588	52.5606	110.28	39.0393	143	99	0
36	77.8938	60.5612	38.7586	89.3304	60.0801	29.24	121	70	1
36	82.871	46.5487	55.7066	60.2476	101.18	23.4952	123	83	0
35	88.4797	56.2039	27.813	121.221	54.3874	25.51	121	72	1
36	80.4442	45.2106	53.2655	63.3774	88.1591	21.2183	115	63	0
62	142.236	63.1217	50.9909	28.3767	58.7013	25.63	130	80	1
62	85.9245	42.4819	42.5772	50.0815	100.646	23.9224	135	79	0
59	98.5736	51.5025	55.9695	46.0623	110.015	25.78	149	84	1
62	99.5594	44.9427	47.0353	63.1236	130.936	21.9839	NA	NA	0
61	85.1079	58.3439	50.5501	41.1921	94.8506	30.8	130	75	1
62	87.3997	42.2131	36.9684	88.4517	66.2876	19.7888	116	67	0
62	101.189	49.9897	35.4602	90.3163	73.1768	23.42	123	66	1
62	76.7425	48.2669	53.6774	57.9483	77.1551	25.3141	126	75	0
62	151.745	57.7526	38.747	29.1959	167.813	24.34	133	82	1
62	87.5704	45.9402	31.371	83.8855	58.9803	24.2188	125	78	0
61	109.15	43.1384	40.8225	19.482	234.751	22.21	121	72	1
62	97.1029	46.5522	45.5623	43.6932	158.517	19.3962	110	70	0
59	96.2017	43.012	43.6647	44.5733	93.1329	22.86	130	70	1
62	88.7293	49.6985	56.6819	54.0617	91.3037	21.1621	156	100	0
59	125.775	55.121	46.0952	18.4408	192.467	25.91	121	71	1
62	102.164	42.9287	41.5439	84.2897	88.4763	18.3143	129	79	0
60	101.446	50.6425	59.4282	54.192	86.5249	31.17	121	70	1
62	97.8449	48.018	51.527	41.1488	90.4186	19.9792	117	50	0
62	87.3931	54.3002	27.6827	132.984	51.4245	32.46	121	70	1
62	104.92	47.0387	44.1325	57.5929	128.585	20.1408	117	80	0
60	119.279	41.9109	37.7056	98.675	47.6223	32.05	130	68	1
62	96.401	50.8916	54.7539	32.6275	111.773	22.5827	NA	NA	0
33	78.9076	57.841	24.5336	174.95	63.8568	34.92	152	80	1
34	81.1171	38.7564	70.1149	54.046	91.4525	33.1213	112	64	0
34	95.6567	48.1529	29.6763	110.549	63.4312	33.23	128	76	1
34	78.5598	44.1665	57.55	51.6406	70.8628	26.2336	131	71	0
33	80.5252	51.2077	49.1302	62.6134	92.9983	30.04	121	70	1
34	89.3489	53.3281	46.7092	134.167	99.3583	23.7332	123	72	0
34	81.8407	80.573	35.329	73.2552	78.533	30.85	121	72	1
34	75.6805	57.3912	65.6807	36.7619	117.75	20.3621	110	68	0
33	93.6564	60.7062	60.0925	51.6092	93.7088	28.55	121	72	1
34	81.9271	53.7156	68.4269	42.5165	104.11	18.5901	128	69	0
34	86.4565	68.7798	34.117	92.0689	63.1308	26.93	121	72	1
34	85.3531	63.6419	29.5779	63.2627	65.4989	19.5312	109	65	0
33	163.562	82.7095	75.4961	66.24	73.4757	24.16	97	59	1
33	79.5418	49.1708	76.3273	59.6162	99.1366	20.4467	NA	NA	0
33	91.2504	58.8047	29.6922	162.749	41.5852	24.82	125	70	1
33	65.7254	51.0831	94.142	51.9728	93.5255	20.5078	116	64	0
33	86.1753	52.133	53.7262	67.6334	114.908	31.44	130	80	1
33	75.3147	45.9574	58.4008	73.3025	68.8317	29.9376	129	76	0
33	75.0164	61.1008	48.0777	70.3272	96.6808	30.86	110	68	1
33	81.6609	43.7981	64.0949	48.8212	93.6425	17.5278	NA	NA	0
32	80.569	50.9451	47.11	64.1079	92.2047	19.72	125	70	1
33	83.0543	73.2727	39.496	81.0957	58.307	22.2656	NA	NA	0
46	90.0829	46.7146	38.8385	83.2656	80.7111	28.48	130	80	1
47	85.035	47.6998	48.8807	35.8277	130.462	22.5981	NA	NA	0
47	87.3447	53.1272	30.5744	94.2138	58.3725	25.33	121	70	1
47	72.7987	42.5793	65.4125	50.6814	100.886	20.0288	107	64	0
47	86.119	51.2868	39.6422	69.3644	89.9868	32.81	121	75	1
47	82.0287	43.0493	37.2294	91.6343	73.5291	22.0604	118	71	0
47	90.7302	45.4697	45.2275	52.9557	102.211	30.09	162	103	1
47	93.8772	45.1239	33.5546	72.6389	78.2497	22.9421	NA	NA	0
46	107.369	46.3502	30.56	115.853	83.3049	32.05	120	76	1
47	83.8914	50.6708	44.9836	85.6764	63.2794	21.0828	NA	NA	0
47	82.6245	58.5561	46.9439	57.6135	92.5922	27.89	130	80	1
46	84.2489	57.6572	66.078	32.6355	138.515	19.7232	122	66	0
45	88.1655	49.6107	37.7682	53.7761	95.6849	31.18	130	80	1
47	95.9391	48.4819	30.507	106.251	81.1606	23.4952	135	81	0
47	88.3276	54.6917	43.4366	53.6966	79.6938	19.31	115	86	1
47	91.4022	46.717	42.5836	33.8185	83.9507	19.5312	104	60	0
45	85.5654	40.8676	51.5396	57.0398	106.573	26.22	125	75	1
47	85.1485	53.9908	61.0613	29.9684	138.9	19.5312	109	60	0
46	65.0694	47.2043	57.4069	22.865	151.749	27.77	133	80	1
47	98.374	60.1367	37.086	90.7926	91.4153	17.6309	144	88	0
40	93.2457	51.398	37.4225	92.1502	82.0785	38.29	120	70	1
40	89.4799	46.4864	67.1316	48.1201	70.5637	20.7008	NA	NA	0
39	77.1288	54.8376	38.3105	80.2166	78.1549	37.7	106	76	1
40	76.2919	56.1694	64.2898	59.0395	111.522	19.052	104	65	0
39	87.8901	42.3065	43.4239	67.1683	98.1704	24.84	110	70	1
40	74.4482	47.193	64.1972	37.4954	153.08	28.0404	182	111	0
39	90.3123	68.2498	39.4825	77.8601	87.323	23.71	98	52	1
40	69.6901	53.8703	53.6255	47.097	80.1842	20.5761	126	71	0
39	90.2371	59.4234	43.8705	51.4376	87.9832	26.13	121	72	1
40	85.0274	46.5277	54.7312	44.6443	117.869	18.7305	119	71	0
40	80.0474	61.8217	41.3803	101.237	40.3284	29.33	122	70	1
40	86.8793	44.2609	39.5535	35.77	129.59	25.9695	NA	NA	0
40	98.7558	68.9453	54.6487	70.3449	87.4259	23.14	125	68	1
40	83.8775	53.1992	40.5299	73.551	75.5516	20.5457	122	66	0
37	84.8972	53.6577	50.4328	56.455	83.3733	30.49	96	62	1
39	100.302	53.0013	45.7784	60.5555	126.739	19.8178	NA	NA	0
39	74.1001	49.8184	32.5786	106.343	66.026	28.84	120	70	1
39	82.7981	57.7118	54.0544	39.8323	92.017	19.2277	NA	NA	0
38	76.4132	57.5663	43.7398	77.8637	76.2577	30.07	127	77	1
39	73.513	59.4715	89.8456	48.3107	101.28	20.5049	NA	NA	0
87	101.953	43.1893	39.123	86.2174	98.3079	25.79	108	56	1
87	84.9785	49.1588	56.5062	44.4361	104.868	22.3478	118	72	0
28	131.92	53.5171	56.5321	48.422	115.308	32.01	121	70	1
28	89.3936	53.0414	81.9072	58.7681	85.6692	20.6131	97	70	0
25	82.2392	88.5647	53.3004	60.0615	78.2082	19.47	102	67	1
28	83.1639	54.094	43.5043	66.6479	76.3906	21.2183	110	66	0
24	80.1821	62.8081	73.2669	59.064	100.839	31.25	112	61	1
27	71.8617	48.4524	116.397	57.6559	66.9972	17.3232	90	48	0
27	80.15	72.5006	37.0618	89.9866	62.7146	33.62	130	80	1
27	80.8118	47.5511	67.534	47.4046	91.5809	18.9866	109	65	0
27	65.1888	68.2905	42.7347	87.5475	82.7751	17.89	121	72	1
27	72.1941	45.8054	66.2898	57.75	136.541	20.2848	101	63	0
44	106.805	53.8647	46.7927	42.986	120.451	26.99	130	70	1
44	72.4183	49.7621	71.3562	57.368	97.1905	19.8286	106	68	0
44	83.7995	71.0206	28.5079	84.5708	46.7212	36.63	160	94	1
44	81.7909	45.2668	54.7884	50.064	130.272	19.7055	113	59	0
44	107.482	48.9149	27.5725	114.659	77.3989	26.56	130	80	1
44	72.0532	67.7505	38.0368	54.3615	107.888	24.2424	123	76	0
44	92.3408	64.6458	32.3135	57.1568	61.8603	29.76	122	77	1
44	81.879	51.017	59.6252	38.6104	129.723	23.5294	133	77	0
44	79.5409	51.2875	39.0599	64.2996	95.6246	39.26	130	70	1
44	105.11	51.5952	57.8313	57.2507	113.167	20.7031	NA	NA	0
43	87.4516	56.7073	38.5801	99.6945	69.2765	25.4	130	80	1
44	80.262	52.9101	52.7938	60.1982	91.5339	25.204	129	80	0
35	91.3097	43.9785	45.2629	69.341	100.852	22.38	122	79	1
35	89.2474	52.2602	35.4728	60.7792	81.1531	25.2174	139	93	0
35	84.895	66.6429	39.2068	65.3977	86.9645	25.81	121	70	1
35	80.6914	45.8613	58.6571	45.3885	100.125	19.1001	105	59	0
35	132.879	48.0118	80.3927	51.6112	74.9344	24.84	120	70	1
35	80.1425	61.8824	37.0779	80.8765	48.5894	18.2899	108	65	0
35	86.6856	49.466	44.5439	59.1303	88.0207	32.03	110	70	1
35	89.6224	48.7721	40.9592	45.0192	127.131	28.5483	NA	NA	0
29	95.759	49.4338	85.117	72.7789	74.4044	19.22	121	75	1
31	61.3385	51.3805	54.9603	56.6927	92.4738	26.8352	NA	NA	0
30	67.9781	73.8867	32.1021	100.265	59.5242	36.29	121	89	1
31	69.0775	46.2676	61.694	66.6058	91.2995	18.2563	68.5	105	0
30	78.135	69.5377	37.3905	86.9981	64.5511	32.45	127	76	1
31	88.7032	52.3078	48.5668	38.9984	108.753	17.0562	NA	NA	0
31	101.281	63.2993	36.4043	76.4579	34.106	34.88	121	70	1
31	93.5074	44.1147	51.75	36.1925	114.845	21.2306	119	69	0
31	75.421	73.9586	53.9307	87.2742	63.719	18.78	127	72	1
31	83.4513	45.09	57.9061	41.9995	117.498	24.4646	125	73	0
31	87.3852	61.1402	43.9477	60.5637	93.2197	42.61	130	80	1
31	73.8362	58.9179	50.1386	51.4625	98.4737	23.0146	113	70	0
29	107.093	62.7913	54.6988	71.3737	72.2962	21.64	127	76	1
31	83.3848	51.2075	56.3057	68.646	117.898	18.8649	NA	NA	0
31	86.2518	64.7952	30.4108	98.8644	68.9621	28.69	105	74	1
31	78.0579	47.5722	61.5352	62.4558	107.42	20.3244	138	68	0
49	111.257	46.1298	42.8648	74.6842	128.554	26.3	147	91	1
49	91.467	42.197	57.8693	39.8837	160.94	27.6398	NA	NA	0
48	104.766	63.0872	30.6238	62.8046	103.942	29.17	121	70	1
49	87.7288	48.0032	56.3145	51.1116	68.7725	18.132	NA	NA	0
48	89.7701	50.1304	26.791	128.894	63.771	33.39	130	76	1
49	96.5893	49.1943	49.8335	32.9912	120.671	21.5019	NA	NA	0
47	94.616	40.0766	29.1954	94.6204	102.678	24.52	134	80	1
49	93.5207	46.6256	42.1589	35.4826	109.071	23.5556	NA	NA	0
49	117.553	54.1685	45.2822	45.7717	113.424	23.73	121	70	1
49	74.3247	46.2421	57.0002	47.8987	108.13	17.0562	102	67	0
49	87.2399	47.1388	52.9553	57.6858	108.472	38.49	150	83	1
49	84.0053	46.3462	39.3696	68.9341	86.3287	20.4294	128	80	0
49	115.195	54.6133	42.7941	54.9797	94.1046	29.36	121	72	1
49	88.1209	50.2084	72.3973	79.5888	74.0032	17.6898	NA	NA	0
46	78.2456	51.6541	31.0619	117.111	37.9148	29.64	130	70	1
49	83.7423	48.5973	52.4437	57.6471	98.5291	21.2306	112	67	0
49	86.9152	56.435	34.8112	65.9491	73.1628	25.71	120	70	1
49	85.2835	47.1892	57.81	44.3561	102.308	21.7784	NA	NA	0
49	91.1777	52.3181	62.9815	48.2265	90.9092	30.41	126	70	1
49	95.4924	48.6383	19.6416	122.171	44.8031	23.533	NA	NA	0
27	84.8359	45.6748	74.4166	42.0213	121.499	28.4	122	77	1
30	89.7967	45.1015	36.3652	79.1382	98.3453	36.5126	153	97	0
28	73.2027	62.3821	42.8089	83.7843	82.2526	30.86	121	85	1
30	73.4178	45.1967	70.7313	52.1528	86.9334	19.7239	95	65	0
29	63.4839	56.2478	36.8181	69.3509	149.099	48.15	132	84	1
30	81.1787	59.865	47.1889	62.4103	68.5244	18.132	NA	NA	0
29	137.462	45.4125	48.828	48.9121	121.505	22.76	130	80	1
30	70.9336	48.3837	68.265	63.0973	64.3979	16.0231	NA	NA	0
30	76.112	70.7271	37.7959	75.8266	71.9542	26.37	126	61	1
29	80.6351	54.1672	84.4539	43.8423	110.738	19.3337	97	59	0
37	99.6184	66.2639	39.1257	67.2833	61.1023	29.4	121	70	1
37	83.8328	53.2211	70.7415	40.9019	108.881	21.5139	121	77	0
37	94.5111	52.9806	31.1042	72.5828	67.2067	31.05	130	70	1
37	74.4335	43.9641	51.1231	65.9624	116.882	20.7046	124	81	0
37	80.9124	48.4125	63.2478	41.5967	147.189	19.57	112	87	1
37	74.9882	46.4471	54.475	52.7265	67.7947	20.83	104	62	0
37	112.514	58.5169	28.1759	85.8357	41.1746	43.66	121	72	1
37	75.6341	44.619	67.3821	55.5046	113.793	21.4844	109	81	0
37	64.733	45.9723	57.1308	63.8858	97.1879	30.85	121	70	1
37	80.0189	49.3253	47.5626	77.6816	101.562	22.4937	NA	NA	0
37	71.2843	47.0493	55.16	76.8266	117.999	22.19	130	88	1
37	85.191	47.9111	38.7292	86.9105	77.4375	19.6422	106	65	0
37	79.6697	81.7095	45.7547	52.0379	83.0679	27.72	130	70	1
37	74.0612	45.0594	76.8986	55.5061	107.952	25.3902	112	73	0
37	92.9532	65.4641	38.3555	76.1071	61.5868	21.91	130	80	1
37	79.3229	51.2802	67.6629	65.4992	113.917	26.6389	NA	NA	0
20	76.111	48.0333	61.8202	72.9318	94.7112	22.64	108	63	1
20	72.0471	47.8584	47.5544	54.8612	71.3815	16.937	77	53	0
95	88.5163	44.2954	39.3613	96.4856	76.1504	23.74	135	80	1
95	112.464	52.6274	58.25	52.4299	35.6694	16.8889	92	42	0
25	84.4345	64.6021	58.6185	31.0703	106.792	20.43	111	71	1
25	87.5272	46.1503	65.4601	45.8778	90.3816	27.993	105	59	0
25	78.5412	61.6866	55.6417	87.5148	59.9737	19.81	121	72	1
25	68.3462	80.2749	42.979	62.0158	58.7858	23.2335	109	61	0
26	78.6171	45.6662	38.552	120.83	57.0009	26.67	121	77	1
26	64.2609	42.3964	84.445	50.1354	110.836	20.0692	104	57	0
23	79.9798	59.0257	38.7516	103.626	62.3254	24.34	110	70	1
23	70.8858	43.3763	59.3683	63.8906	93.9367	23.4221	108	60	0
22	87.0604	46.4712	64.0335	47.9639	106.252	16.02	130	80	1
22	75.9057	64.8699	39.797	75.254	82.3214	21.2183	104	66	0
34	90.1644	48.4732	64.7486	56.8167	131.983	22.5866	NA	NA	0
39	80.5535	48.4606	53.615	42.8964	96.4982	17.2635	121	70	0
41	103.808	43.189	55.3967	33.034	114.301	23.2335	NA	NA	0
45	79.0975	59.1722	46.5751	50.7396	89.4144	28.35	130	80	1
46	108.03	54.1248	45.0599	69.1883	65.2429	24.46	130	80	1
45	78.9774	52.3835	26.8995	122.219	54.4367	25.8	121	72	1
50	97.8766	43.5746	52.857	38.307	128.096	22.8625	NA	NA	0
50	86.7918	48.4718	70.4042	49.2948	86.0384	20.2395	NA	NA	0
50	81.4429	68.3936	31.9091	85.4386	42.7458	19.1953	138	84	0
53	86.0413	40.948	56.9878	41.0975	77.675	33.43	121	72	1
53	93.0684	52.6484	28.6906	118.199	59.3894	27.03	132	69	1
54	90.7717	45.6556	49.934	30.9739	204.337	26.39	130	77	1
